# Supplementary material for: An Efficient Fabrication Approach for Multi-Cancer Responsive Chemoimmuno Co-Delivery Nanoparticles
Source: Pharmaceutics. 2024 Sep 25;16(10):1246. doi: 10.3390/pharmaceutics16101246 (PMC11510515; doi:10.3390/pharmaceutics16101246)
Supplement: Supplementary file 1 [file pharmaceutics-16-01246-s001.zip]

Archive with 1 entries (1 files):
- pharmaceutics-3167889-supplementary.pdf
